# Supplementary material for: Excess glucocorticoids inhibit murine bone turnover via modulating the immunometabolism of the skeletal microenvironment
Source: J Clin Invest. 2024 Mar 21;134(10):e166795. doi: 10.1172/JCI166795 (PMC11093612; doi:10.1172/JCI166795)
Supplement: Supporting data values [file jci-134-166795-s234.xlsx]

## Sheet: Figure1A
Whole body																		Spine																		Tibia
BMC (g)						BMD (mg/cm^2)						Soft weight (g)						BMC (g)						BMD (mg/cm^2)						Soft weight (g)						BMC (g)						BMD (mg/cm^2)						Soft weight (g)
1 wk		2 wk		4 wk		1 wk		2 wk		4 wk		1 wk		2 wk		4 wk		1 wk		2 wk		4 wk		1 wk		2 wk		4 wk		1 wk		2 wk		4 wk		1 wk		2 wk		4 wk		1 wk		2 wk		4 wk		1 wk
Placebo-H	GCs-H	Placebo-H	GCs-H	Placebo-H	GCs-H	Placebo-H	GCs-H	Placebo-H	GCs-H	Placebo-H	GCs-H	Placebo-H	GCs-H	Placebo-H	GCs-H	Placebo-H	GCs-H	Placebo-H	GCs-H	Placebo-H	GCs-H	Placebo-H	GCs-H	Placebo-H	GCs-H	Placebo-H	GCs-H	Placebo-H	GCs-H	Placebo-H	GCs-H	Placebo-H	GCs-H	Placebo-H	GCs-H	Placebo-H	GCs-H	Placebo-H	GCs-H	Placebo-H	GCs-H	Placebo-H	GCs-H	Placebo-H	GCs-H	Placebo-H	GCs-H	Placebo-H	GCs-H
0.75507	0.78549	0.77482	0.70882	0.78637	0.66632	79.865	82.482	79.302	75.874	77.656	76.094	32.2599	29.3937	32.4425	27.3756	32.1172	26.1162	5.74519	6.64473	5.96867	5.95813	5.99971	5.07465	89.268	104.126	88.836	93.581	85.64	74.622	110.871	105.811	128.123	121.174	126.597	116.384	0.02344	0.02385	0.02601	0.02303	0.026	0.01914	96.806	97.323	97.254	89.105	92.589	78.912	0.1477	0.1391
0.72898	0.80635	0.70259	0.72362	0.82956	0.72929	82.103	83.669	77.617	79.326	76.969	76.433	28.5719	32.4805	28.0617	30.3285	30.4186	25.8733	5.69145	6.96779	6.10103	7.3119	6.69413	6.96389	104.206	98.34	88.14	93.02	110.677	102.656	98.7959	128.787	110.704	147.138	107.243	116.042	0.0203	0.02568	0.0247	0.02467	0.02154	0.02256	92.892	98.837	94.848	92.013	89.794	87.048	0.1459	0.164
0.77694	0.77048	0.7486	0.62725	0.76745	0.67688	77.343	79.716	79.172	75.358	81.266	74.634	31.5303	31.6439	32.9535	21.4343	30.7076	23.6089	6.84705	6.43474	6.30793	8.14429	6.37065	5.10762	109.931	92.625	95.463	108.165	87.962	72.819	108.249	124.908	128.165	116.423	131.413	120.267	0.02221	0.02378	0.0242	0.02061	0.02634	0.01986	93.6	96.881	86.748	79.608	96.814	83.357	0.1667	0.1373
0.74348		0.69896		0.75555	0.69147	79.261		76.741		75.178	75.586	29.0561		30.7783		33.586	26.7407	5.55433		5.22314		4.89116	4.50073	87.875		81.077		78.03	68.833	113.495		115.255		119.934	121.934	0.02245		0.02398		0.02428	0.02054	93.943		89.169		92.545	84.086	0.1672
0.75516		0.67766		0.84588		86.857		76.996		85.109		32.1815		28.0597		31.6457		5.44626		5.43367		6.77245		95.015		90.972		97.84		108.575		109.227		125.4		0.02627		0.02154		0.02437		101.223		87.016		93.862		0.1875
		0.65011		0.71625				75.945		77.34				25.5109		31.3254				5.90272		4.90623				95.638		67.683				100.342		141.676				0.02061		0.02546				87.242		90.445
		0.74191						81.635						31.3818						7.01013						102.483						128.55						0.02415						91.624
[truncated: 22 more columns]

## Sheet: Figure1C
BV/TV		Ctrl								GCs
	1 wk	0.1267	0.1224	0.1305	0.1514	0.0976	0.1133	0.1616	0.17	0.1469	0.1172	0.1223	0.1122	0.1321	0.1406	0.1098
	2 wk	0.1418	0.1272	0.1317	0.1168					0.0928	0.1072	0.072	0.1113	0.1231	0.0657	0.1229
	4 wk	0.1212	0.1458	0.1292	0.1258	0.1453	0.135912			0.0965	0.1109	0.0992	0.0844
BMD (mg/cm^3)		Ctrl								GCs
	1 wk	215.661	192.64	186.063	192.294	168.581	176.889	220.681	193.246	197.141	174.812	181.217	174.38	196.102	198.439	171.091
	2 wk	181.996	185.284	208.305	183.207					157.504	169.36	145.647	170.572	187.188	135.608	161.559
	4 wk	167.976	218.603	200.256	189.525	178.188	175.159			156.725	174.812	162.956	139.156
Tb.Th (mm)		Ctrl								GCs
	1 wk	0.045	0.0415	0.0417	0.043	0.0446	0.0406	0.0452	0.0475	0.0435	0.0413	0.0406	0.0465	0.042	0.0441	0.0524
	2 wk	0.0401	0.0482	0.0412	0.0486					0.0408	0.041	0.0396	0.0392	0.0438	0.0345	0.0359
	4 wk	0.0463	0.0418	0.0484	0.0488	0.0436	0.0428			0.0359	0.0405	0.0375	0.0365
Tb.Sp (mm)		Ctrl								GCs
	1 wk	0.1862	0.1929	0.2063	0.2101	0.1863	0.2158	0.1911	0.1697	0.1898	0.213	0.1997	0.2187	0.1914	0.2173	0.2436
	2 wk	0.2555	0.1783	0.2033	0.1929					0.2209	0.2273	0.2133	0.2084	0.2001	0.2389	0.1756
	4 wk	0.215	0.2111	0.2016	0.2213	0.2076	0.2151			0.2054	0.1888	0.1946	0.2429
Tb.N (1/mm)		Ctrl								GCs
	1 wk	5.1393	5.0365	4.7833	4.6492	5.2032	4.557	5.0351	5.6708	5.144	4.575	4.912	4.4854	5.0545	4.4956	4.0078
	2 wk	4.461	4.9808	5.3728	4.789					4.4646	4.3334	4.6547	4.7315	4.8819	4.1474	5.5147
	4 wk	4.4911	4.5733	4.8345	4.3745	4.6379	4.5621			4.7791	5.1358	5.0002	4.0723
BV (mm^3)		Ctrl								GCs
	1 wk	0.3614	0.2652	0.2253	0.2599	0.3316	0.1775	0.2178	0.3788	0.3147	0.2789	0.2542	0.2112	0.2434	0.2973	0.1997
	2 wk	0.29	0.2272	0.2966	0.2285					0.1909	0.2285	0.1372	0.2242	0.242	0.1297	0.2888
	4 wk	0.319	0.2661	0.2305	0.3121	0.281	0.274288			0.2256	0.257	0.2244	0.1945

## Sheet: Figure1E
										Tt.Ar (mm^2)		Ctrl					GCs
											1 wk	0.95977	0.93375	0.95318	0.94899	0.95861	0.82155	0.83415	0.89677	0.84343	0.91914
											2 wk	0.74836	0.94183	0.86083	0.78046	0.89689	0.88748	0.85778	0.77149	0.87139	0.81216
											4 wk	0.83169	0.79505	0.85427	0.81418	0.67646	0.78746	0.69235	0.64518	0.82198	0.73128
										Ct.Ar (mm^2)		Ctrl					GCs
											1 wk	1.11975	1.06563	1.08412	1.08347	1.07432	0.96355	0.97115	1.0374	0.9837	1.05917
											2 wk	0.90027	1.09584	0.99735	0.91326	1.03427	1.00935	0.98263	0.89183	1.35558	0.939
											4 wk	0.96524	0.93633	0.9857	0.92731	0.84573	0.95094	0.85316	0.8039	0.96298	0.88205
										Ct.Ar/Tt.Ar		Ctrl					GCs
											1 wk	0.85714	0.87624	0.87922	0.87588	0.89229	0.85263	0.85894	0.86444	0.8574	0.86779
											2 wk	0.83126	0.85946	0.86312	0.85459	0.86718	0.87926	0.87295	0.86507	0.64282	0.86492
											4 wk	0.86164	0.84911	0.86666	0.878	0.79985	0.82809	0.81151	0.80256	0.85358	0.82907
										Ct.Th (mm)		Ctrl					GCs
											1 wk	0.183	0.178	0.186	0.184	0.196	0.162	0.167	0.172	0.172	0.175
											2 wk	0.158	0.187	0.19	0.171	0.192	0.178	0.176	0.156	0.164	0.172
											4 wk	0.166	0.157	0.178	0.169	0.128	0.145	0.132	0.125	0.156	0.152

## Sheet: Figure2B
Precentage of calcein region		Ctrl					GCs
	1 wk	8.382	11.217	3.723	2.796		5.024	6.059	0.973	2.595
	2 wk	5.294	5.895	10.693	16.725		1.757	0.244	1.934	0.196
	4 wk	3.565	3.106	3.212	11.992	6.134	0.302	0.376	3.258	0.229	0.633
Precentage of xylenol region		Ctrl					GCs
	1 wk	4.168	14.263	2.901	0.999		1.74	1.477	0.119	0.359
	2 wk	2.891	1.3	2.109	13.87		1.553	0.047	2.524	0.092
	4 wk	5.289	2.018	4.629	10.35	6.869	1.676	0.414	0.836	1.013	0.549
Xylenol/Calcein intensity ratios		Ctrl					GCs
	1 wk	0.497256	1.27155	0.77921	0.357296		0.346338	0.24377	0.122302	0.138343
	2 wk	0.54609	0.220526	0.197232	0.829297		0.883893	0.192623	1.30507	0.469388
	4 wk	1.48359	0.64971	1.44116	0.863075	1.11982	5.54967	1.10106	0.256599	4.42358	0.867299

## Sheet: Figure2D
N.ob/T.Ar (/mm^2)		Ctrl					GCs
	1 wk	382.208	288.583	292.952	277.795	310.159	181.857	183.473	188.792	132.155	179.802
	2 wk	360.846	354.704	333.206	305.014	325.502	240.461	190.02	201.766	244.147	294.818
	4 wk	334.433	345.22	332.275	358.671	309.26	132.155	160.623	222.231	172.61	191.789
N.ob/B.Pm (/mm)		Ctrl					GCs
	1 wk	40.1464	41.4568	36.9184	35.1135	36.7691	27.0233	15.1707	15.5657	11.4176	16.4876
	2 wk	53.0201	39.297	41.8535	44.5491	45.3049	32.8915	42.3539	32.439	39.9274	41.396
	4 wk	34.4651	33.8855	39.2507	30.6275	46.1435	17.7936	21.3238	29.2828	23.6193	20.8429
N.Oc/T.Ar (/mm2)		Ctrl					GCs
	1 wk	83.2218	32.3652	53.9406	26.9703	43.1525	52.3995	59.3347	102.487	115.972	37.7603
	2 wk	38.3878	34.549	56.8139	52.5145	47.6008	66.3341	27.6392	52.5145	69.098	55.2784
	4 wk	40.4555	43.1525	77.987	64.7288	21.5763	35.0614	50.3446	105.724	140.246	105.484
N.Oc/B.Pm (/mm)		Ctrl					GCs
	1 wk	9.487	5.36275	5.77569	3.16706	6.26262	6.17846	4.88938	7.67309	8.21222	2.89203
	2 wk	5.77847	3.49293	7.26178	7.32984	6.13282	6.82253	8.2735	7.51575	11.756	5.27693
	4 wk	4.30403	4.60225	7.44913	4.52366	4.12417	4.51841	7.36378	11.7804	19.9841	10.415

## Sheet: Figure2E
Serum PINA (ng/ml)		Ctrl							GCs
	1 wk	19.3396	16.8552	18.4933	16.1702	17.8214	20.7645	23.9647	12.3553	10.8939	7.51234	15.8685	15.5755	17.5284
	2 wk	14.8341	13.8608	30.0298	15.1978	16.8552	14.0638	16.7469	15.5275	11.5889	15.4322	8.82938	10.2366	15.8685
	4 wk	30.0298	16.3244	18.3062	21.0691	16.6931	10.7034		20.3933	24.3457	24.3457	23.2299	17.0197	17.0197
Serum CTX (ng/mL)		Ctrl							GCs
	1 wk	50.5299	49.8288	56.1909	57.7833	56.3482	59.0896		48.7272	50.5299	42.8494	40.4072	40.2944	46.9888
	2 wk	50.8131	51.6723	48.8635	61.2757	38.7484			45.186	48.5912	41.2054	42.4917	40.2944	33.6956
	4 wk	52.693	53.4344	42.2549	44.6837	50.8131	44.9341		41.2054	46.7269	53.4344	46.4665	62.1379	45.186

## Sheet: Figure2G
Alp+ area(%)
Ctrl	GCs
42.518	13.121
34.265	11.574
48.629	16.616
34.507	33.638

## Sheet: Figure2I
Number of osteoclasts/view
Ctrl	GCs
36	22
68	30
33	25
53	20

## Sheet: Figure3D
BV (mm^3)			TV (mm^3）			BV/TV			BMD (mg/cm^3)
Ctrl	GCs		Ctrl	GCs		Ctrl	GCs		Ctrl	GCs
0.350783	0.2407		2.47975	2.635		0.13955	0.0914		240.297	205.882
0.364867	0.0773		2.14277	1.4646		0.169617	0.0527		254.476	158.888
0.342533	0.0965		2.64468	2.0485		0.1333	0.0471		230.071	161.138
0.290275	0.2383		2.5876	2.5993		0.11255	0.0917		220.053	191.862
0.275775	0.2302		1.96285	2.6232		0.1404	0.0877		229.984	203.891

## Sheet: Figure3F
TV (mm^3)		Ctrl							GCs
	4 wk	2.33	4.9964	11.1667	9.3636	12.4553	9.64	8.6827	14.4907	13.7922	12.544	11.0511	10.0934	4.4934	10.6601
	8 wk	2.9752	5.3545	1.0784	3.0816	4.6284	4.9317	2.5286	5.2402	1.8756	2.0332	7.1196	13.0674	7.0718	7.203	5.6368	2.8355
BV (mm^3)		Ctrl							GCs
	4 wk	0.8553	0.8344	1.4547	0.7779	0.8881	1.0711	0.6344	2.4133	1.1345	1.8206	1.39	1.3485	1.3232	1.8198
	8 wk	0.5314	0.646	0.5753	0.8114	0.5557	1.0271	0.6696	1.0157	0.349	0.4964	0.83	2.3202	0.945	1.3581	1.4891	1.4913
BMD (mg/cm^3)		Ctrl							GCs
	4 wk	355.429	212.199	202.16	145.907	134.57	184.938	115.617	238.682	163.389	220.854	224.748	213.757	325.658	237.124
	8 wk	203.978	155.6	506.448	279.79	164.86	242.749	288.531	236.778	232.451	283.944	174.293	198.785	161.831	207.439	276.242	515.968
BV/TV		Ctrl							GCs
	4 wk	0.3671	0.167	0.1303	0.0831	0.0713	0.1111	0.0731	0.1665	0.0823	0.1451	0.1258	0.1336	0.2945	0.1707
	8 wk	0.1786	0.1206	0.5335	0.2633	0.1201	0.2083	0.2648	0.1938	0.1861	0.2442	0.1166	0.1776	0.1336	0.1885	0.2642	0.5259

[truncated: 124 more sheets: Figure3G, Figure3H, Figure4A, Figure4B, Figure4D, Figure4F, Figure4H, Figure5E, Figure6C, FIgure6D, Figure6F, Figure6H, Figure7A, Figure7D, Figure7G, Figure8A, Figure8B, Figure8C, Figure8D, Figure8F …]
